# Supplementary material for: A Computational Approach for the Discovery of Novel DNA Methyltransferase Inhibitors
Source: Curr Issues Mol Biol. 2024 Apr 16;46(4):3394–407. doi: 10.3390/cimb46040213 (PMC11049320; doi:10.3390/cimb46040213)
Supplement: Supplementary file 1 [file cimb-46-00213-s001.zip]

Archive with 1 entries (1 files):
- cimb-2902138-supplementary.pdf
